# Supplementary material for: Chemical Derivatization and Characterization of Novel Antitrypanosomals for African Trypanosomiasis
Source: Molecules. 2021 Jul 25;26(15):4488. doi: 10.3390/molecules26154488 (PMC8347361; doi:10.3390/molecules26154488)
Supplement: Supplementary file 1 [file molecules-26-04488-s001.zip]

Archive with 1 entries (1 files):
- molecules-1289963-supplementary.pdf
